# Supplementary material for: Identification of Potential RBPJ-Specific Inhibitors for Blocking Notch Signaling in Breast Cancer Using a Drug Repurposing Strategy
Source: Pharmaceuticals (Basel). 2022 Apr 29;15(5):556. doi: 10.3390/ph15050556 (PMC9146688; doi:10.3390/ph15050556)
Supplement: Supplementary file 1 [file pharmaceuticals-15-00556-s001.zip]

Archive with 1 entries (1 files):
- pharmaceuticals-1662583-supplementary.pdf
